# Supplementary material for: Bilibili/TikTok videos as sources of HPV-related medical information: a cross-sectional content analysis
Source: BMC Public Health. 2026 Mar 9;26:1225. doi: 10.1186/s12889-026-26915-2 (PMC13081635; doi:10.1186/s12889-026-26915-2)
Supplement: Supplementary file 3 — Supplementary Material 3. [file 12889_2026_26915_MOESM3_ESM.xls]

## Sheet: 1
HPV Short-video Content Scorecard
Content Domain	Description Points	Scoring Criteria
Epidemiology	1. Incidence/prevalence: Global or regional data (e.g., cervical cancer incidence in China: 15.8 per 100,000 in 2020 to 21.4 per 100,000 in 2024, with a 35.4% increase); population distribution (age: peak infection in adolescents; gender: higher cervical cancer risk in females)	No content = 0 pts; Partial (covers 1 item) = 1 pt; Substantial (covers 2 items) = 2 pts; Comprehensive (covers all, logical) = 3 pts
	2. Transmission: Main routes (sexual contact including anal/oral, vertical mother-to-child transmission; rare indirect contact)
	3.Risk factors: Behavioral (unprotected sex, multiple partners) or demographic (early sexual debut) risks
Etiology	1. Pathogen: Human papillomavirus (HPV) as the primary causative agent of cervical cancer	Same as above
	2. Key genotypes: High-risk types (HPV 16/18 account for ~70% of cervical cancer cases globally ; other high-risk types: 31/33/45/52/58)
	3. Mechanism: Oncogenic process (HPV DNA integration into host genome, leading to abnormal cell proliferation)
Symptoms	1. Genital warts: Morphology (cauliflower-like/papule), sites (vulva/vagina/cervix/anus/penis)	Same as above
	2. Cervical lesions: Often asymptomatic (screening-detected), cytological abnormalities (ASCUS/LSIL/HSIL), contact bleeding
	3. Lesions at other sites: Oral warts, anal precancer/cancer, penile lesions
Diagnosis	1. Detection methods: HPV nucleic acid testing (genotyping/nongenotyping, e.g., PCR/hybrid capture), cytology (Pap/TCT), biopsy (if lesions suspected)	Same as above
	2. Screening strategies: Age-stratified (e.g., HPV primary screening ≥25 years, or HPV+TCT co-testing)
Treatment	1. Genital warts: Physical (cryotherapy/laser/electrocautery), topical agents (imiquimod/podophyllotoxin), surgical excision	Same as above
	2. Cervical lesions: LEEP, cold knife conization, ablation (for low-grade lesions)
	3. Immunomodulation & follow-up: Interferon (limited evidence), lifestyle modification (immunity enhancement), regular follow-up (HPV/cytology)
Prevention	1. Vaccination: Vaccine types (bivalent: covers HPV 16/18; quadrivalent: adds 6/11; nonavalent: adds 31/33/45/52/58); age eligibility (Chinese guidelines: females 9–45 years, males 9–26 years ); schedule (0/2/6 months for most types)	Same as above
	2. Behavioral prevention: Safe sex (condom use reduces transmission risk), delayed first sexual intercourse, limited sexual partners
	3. Screening: Specific recommendations (e.g., cervical cytology every 3 years for vaccinated females) based on Chinese guidelines
Outcomes	1. Natural history: Most infections clear spontaneously (8–24 months); high-risk HPV (16/18) more likely to persist	Same as above
	2. Complications: Associated cancers (cervical, anal, penile, oropharyngeal) with emphasis on HPV 16/18-related cases
	3. Prognosis: Favorable outcomes with early lesion treatment; poor prognosis for advanced cancer; HPV vaccination reduces cervical cancer risk by ~70% (for HPV 16/18-related cases) .
