# Supplementary material for: Bilibili/TikTok videos as sources of HPV-related medical information: a cross-sectional content analysis
Source: BMC Public Health. 2026 Mar 9;26:1225. doi: 10.1186/s12889-026-26915-2 (PMC13081635; doi:10.1186/s12889-026-26915-2)
Supplement: Supplementary file 4 — Supplementary Material 4. [file 12889_2026_26915_MOESM4_ESM.xls]

## Sheet: AV
	Patient Education Materials Assessment Tool for Audiovisual Materials (PEMAT-A/V)
	Title of Material: ____________________________________________________
	Name of Reviewer: ____________________________________________________
	Date of Review: ____________________________________________________
	Each question has specific response options. Select your response option from the dropdown in the "Rating" column.
	Read the PEMAT User’s Guide (available at: http://www.ahrq.gov/professionals/prevention-chronic-care/improve/self-mgmt/pemat/) before rating materials.
	Item	Response Options	Rating
	UNDERSTANDABILITY		Select your responses here		0
	TOPIC: CONTENT				1
	1. The material makes its purpose completely evident.	Disagree = 0 Agree = 1	0		NA
	TOPIC: WORD CHOICE & STYLE
	3. The material uses common, everyday language.	Disagree = 0 Agree = 1	0
	4. Medical terms are used only to familiarize audience with the terms. When used, medical terms are defined.	Disagree = 0 Agree = 1	0
	5. The material uses the active voice.	Disagree = 0 Agree = 1	0
	TOPIC: ORGANIZATION
	8. The material breaks or “chunks” information into short sections.	Disagree = 0 Agree = 1 Very short material* = NA	0
	9. The material’s sections have informative headers.	Disagree = 0 Agree = 1 Very short material* = NA	0
	10. The material presents information in a logical sequence.	Disagree = 0 Agree = 1
	11. The material provides a summary.	Disagree = 0 Agree = 1 Very short material* = NA	0
	TOPIC: LAYOUT & DESIGN
	12. The material uses visual cues (e.g., arrows, boxes, bullets, bold, larger font, highlighting) to draw attention to key points.	Disagree = 0 Agree = 1 Video = NA	0
	13. Text on the screen is easy to read.	Disagree = 0 Agree = 1 No text or all text is narrated = NA	0
	14. The material allows the user to hear the words clearly (e.g., not too fast, not garbled).	Disagree = 0 Agree = 1 No narration = NA	0
	TOPIC: USE OF VISUAL AIDS
	18. The material uses illustrations and photographs that are clear and uncluttered.	Disagree = 0 Agree = 1 No visual aids = NA	0
	19. The material uses simple tables with short and clear row and column headings.	Disagree = 0 Agree = 1 No tables = NA	0
	ACTIONABILITY		Select your responses here
	20. The material clearly identifies at least one action the user can take.	Disagree = 0 Agree = 1	0
	21. The material addresses the user directly when describing actions.	Disagree = 0 Agree = 1	0
	22. The material breaks down any action into manageable, explicit steps.	Disagree = 0 Agree = 1	0
	25. The material explains how to use the charts, graphs, tables or diagrams to take actions.	Disagree = 0 Agree = 1 No charts, graphs, tables, diagrams = NA	0
	*A very short audiovisual material is defined as a video or multimedia presentation that is under 1 minute, or a multimedia material that has 6 or fewer slides or screenshots.
				Scores will appear RED if any items are left blank.
		UNDERSTANDABILITY SCORE	0
		ACTIONABILITY SCORE	0

## Sheet: PRINT
	Patient Education Materials Assessment Tool for Printable Materials (PEMAT-P)
	Title of Material: ____________________________________________________
	Name of Reviewer: ____________________________________________________
	Date of Review: ____________________________________________________
					0
	Each question has specific response options. Select your response option from the dropdown in the "Rating" column.				1
	Read the PEMAT User’s Guide (available at: http://www.ahrq.gov/professionals/prevention-chronic-care/improve/self-mgmt/pemat/) before rating materials.
					NA
	Item	Response Options	Rating
	UNDERSTANDABILITY		Select your responses here
	TOPIC: CONTENT
	1. The material makes its purpose completely evident.	Disagree = 0 Agree = 1	1
	2. The material does not include information or content that distracts from its purpose.	Disagree = 0 Agree = 1	1
	TOPIC: WORD CHOICE & STYLE
	3. The material uses common, everyday language.	Disagree = 0 Agree = 1	1
	4. Medical terms are used only to familiarize audience with the terms. When used, medical terms are defined.	Disagree = 0 Agree = 1	1
	5. The material uses the active voice.	Disagree = 0 Agree = 1	1
	TOPIC: USE OF NUMBERS
	6. Numbers appearing in the material are clear and easy to understand.	Disagree = 0 Agree = 1 No numbers = NA	1
	7. The material does not expect the user to perform calculations.	Disagree = 0 Agree = 1	1
	TOPIC: ORGANIZATION
	8. The material breaks or “chunks” information into short sections.	Disagree = 0 Agree = 1 Very short material* = NA	NA
	9. The material’s sections have informative headers.	Disagree = 0 Agree = 1 Very short material* = NA	NA
	10. The material presents information in a logical sequence.	Disagree = 0 Agree = 1	1
	11. The material provides a summary.	Disagree = 0 Agree = 1 Very short material* = NA	1
	TOPIC: LAYOUT & DESIGN
	12. The material uses visual cues (e.g., arrows, boxes, bullets, bold, larger font, highlighting) to draw attention to key points.	Disagree = 0 Agree = 1	1
	TOPIC: USE OF VISUAL AIDS
	15. The material uses visual aids whenever they could make content more easily understood (e.g., illustration of healthy portion size).	Disagree = 0 Agree = 1	1
	16. The material’s visual aids reinforce rather than distract from the content.	Disagree = 0 Agree = 1 No visual aids = NA	1
	17. The material’s visual aids have clear titles or captions.	Disagree = 0 Agree = 1 No visual aids = NA	1
	18. The material uses illustrations and photographs that are clear and uncluttered.	Disagree = 0 Agree = 1 No visual aids = NA	1
	19. The material uses simple tables with short and clear row and column headings.	Disagree = 0 Agree = 1 No tables = NA	1
	ACTIONABILITY		Select your responses here
	20. The material clearly identifies at least one action the user can take.	Disagree = 0 Agree = 1	1
	21. The material addresses the user directly when describing actions.	Disagree = 0 Agree = 1	1
	22. The material breaks down any action into manageable, explicit steps.	Disagree = 0 Agree = 1	1
	23. The material provides a tangible tool (e.g., menu planners, checklists) whenever it could help the user take action.	Disagree = 0 Agree = 1	1
	24. The material provides simple instructions or examples of how to perform calculations.	Disagree = 0 Agree = 1 No calculations = NA	1
	25. The material explains how to use the charts, graphs, tables or diagrams to take actions.	Disagree = 0 Agree = 1 No charts, graphs, tables, diagrams = NA	1
	26. The material uses visual aids whenever they could make it easier to act on the instructions.	Disagree = 0 Agree = 1	1
	*A very short print material is defined as a material with two or fewer paragraphs, and no more than 1 page in length.
				Scores will appear RED if any items are left blank.
		UNDERSTANDABILITY SCORE	1
		ACTIONABILITY SCORE	1
